# Supplementary material for: Electrospinning CaCO3/Porous PLA Nanofibers for Daytime Radiative Cooling
Source: Polymers (Basel). 2026 Jun 25;18(13):1580. doi: 10.3390/polym18131580 (PMC13363991; doi:10.3390/polym18131580)
Supplement: Supplementary file 1 [file polymers-18-01580-s001.zip]

Archive with 1 entries (1 files):
- Revised Supplementary (Clean version).pdf
